# Supplementary material for: TNF controls a speed-accuracy tradeoff in the cell death decision to restrict viral spread
Source: Nat Commun. 2021 May 20;12:2992. doi: 10.1038/s41467-021-23195-9 (PMC8137918; doi:10.1038/s41467-021-23195-9)
Supplement: Supplementary file 11 — Source Data [file 41467_2021_23195_MOESM11_ESM.xlsx]

## Sheet: 1.B
Macrophage density(%)	%infected	%infected	%infected	%infected	%infected	%infected
50	0.889383	0.695249	40.4401	42.6602	42.4927	29.4705
25	0.899654	1.63339	37.0507	40.9346	46.9816	45.0999
12.5	7.46064	3.61077	59.5933	48.6166	67.611	41.222
6.25	16.853	14.3678	57.6288	57.3357	46.5116	57.9403
3.125	23.8627	31.5789	51.0175	30.3625	63.7168	61.0619
1.5625	50.2124	50.04	50.8816	61.116	37.0642	47.3019
0.7812	50.2246	54.2399	65.2994	49.8781	61.2035	49.1182
0.3906	47.8849	64.3653	66.0762	60.8013	65.3662	54.4328
0.1953	43.1389	58.9991	52.6192	71.8981	49.4487	44.4539
	Activated WT	Activated WT	Naive WT	Naive WT	Activated TNF KO	Activated TNF KO

## Sheet: 1.C
	Fraction infected cells
[TNF] (ng/ml)	rep1	rep2	rep3	rep4
100	0.026393	0.0108206	0.0208681	0.0371409
33.3	0.0260181	0.0151415	0.012844	0.0138055
11.1	0.036478	0.0170269	0.0110497	0.0189514
3.7	0.0806846	0.0153302	0.0267857	0.0110727
1.23	0.0141129	0.0128598	0.0146542	0.0109514
0.411	0.0217391	0.0295334	0.0167765	0.0237184
0.13	0.0288462	0.0141626	0.0148976	0.011592
0	0.0113835	0.0242872	0.0354191	0.0155258

## Sheet: 1.D
	30ng/ml TNF, Frac pSTING+			3ng/ml TNF, Frac pSTING+			0.3ng/ml TNF, Frac pSTING+			0 TNF, Frac pSTING+
Time (h)	r1	r2	r3	r1	r2	r3	r1	r2	r3	r1	r2	r3
1	0.125268	0.0370569	0.0593662	0.0815399	0.0649276	0.0751106	0.101346	0.0817646	0.0659976	0.0783959	0.0588628	0.0594778
2	0.124087	0.0365171	0.0836819	0.106485	0.0944512	0.0693415	0.0956202	0.062936	0.0750441	0.0921502	0.0837816	0.0753475
4	0.146809	0.131408	0.0485749	0.10204	0.179355	0.0879518	0.102323	0.0852991	0.0941462	0.153013	0.0945568	0.0824159
6	0.154859	0.135414	0.178524	0.16934	0.306047	0.302218	0.150392	0.234118	0.254605	0.144002	0.215499	0.1669
7	0.583039	0.686253	0.392573	0.590637	0.497257	0.324602	0.374866	0.233069	0.26993	0.392121	0.374925	0.240882
8	0.585332	0.380615	0.391795	0.528435	0.630201	0.312895	0.391711	0.339592	0.343004	0.383102	0.254454	0.361706
11	0.66854	0.574806	0.56354	0.581854	0.707937	0.595311	0.581098	0.610646	0.624383	0.557308	0.450459	0.35732

## Sheet: 1.E
		30ng/ml TNF Frac pSTING+				3ng/ml TNF Frac pSTING+				0.3ng/ml TNF Frac pSTING+				0 TNF Frac pSTING+
	[DMXAA] (μM)	r1	r2	r3	r4	r1	r2	r3	r4	r1	r2	r3	r4	r1	r2	r3	r4
	500	0.731707	0.932927	0.871795	0.919811	0.928571	0.89441	0.830189	0.923077	0.862069	0.845638	0.885246	0.872928	0.891304	0.922078	0.66129	0.879747
	250	0.899306	0.908537	0.861878	0.865031	0.845	0.895833	0.811321	0.829412	0.905738	0.849315	0.83125	0.902834	0.834677	0.850932	0.794872	0.875817
	125	0.878676	0.785714	0.792308	0.855072	0.889655	0.797386	0.776	0.819383	0.857143	0.880795	0.761538	0.864583	0.868327	0.83871	0.827586	0.895522
	62.5	0.383085	0.302521	0.343195	0.475983	0.625	0.360759	0.278107	0.375	0.48495	0.47619	0.425926	0.545455	0.450161	0.475806	0.621212	0.688525
	32.25	0	0	0	0	0.0070922	0.00485437	0.0266667	0.0185185	0.0193548	0	0.0258065	0.0434783	0.0457317	0.0201342	0.0645161	0.0655022
	15.625	0.00378788	0	0.0167598	0.0106952	0.00749064	0.00568182	0.0196078	0.00411523	0.0458015	0.0243902	0.0655738	0.027668	0.0985915	0.037037	0.103448	0.139344
	7.8125	0.0108696	0	0.00606061	0.00888889	0.0114068	0	0.0125	0.0102041	0.0201613	0	0.00714286	0.00465116	0.137931	0.0618557	0.107143	0.0676692
	0	0	0.00578035	0.0179641	0.00507614	0.0110294	0	0.00546448	0	0.0272727	0.00970874	0.0305344	0	0.0153846	0	0.0735294	0.025641

## Sheet: 2.A
Time(h)	Frac live cells, No TNF	Frac live cells, 100ng/ml TNF	Frac live cells, 100ng/ml TNF + ActD	Frac Llve cells, ActD
0	0.93173	0.991569	0.970664	0.862946
0.5	0.9158	0.994868	1	0.881667
1	0.935631	1	0.991933	0.918403
1.5	0.96619	0.984604	0.894023	0.915224
2	0.953186	0.829545	0.623396	0.935005
2.5	0.96554	0.730572	0.40154	0.945602
3	0.985046	0.684018	0.298497	0.956552
3.5	0.982445	0.620601	0.189586	0.984811
4	0.991547	0.589809	0.147415	0.984458
4.5	1	0.578812	0.122112	0.990463
5	0.978869	0.570015	0.104144	0.99894
5.5	0.978218	0.560484	0.0968097	1
6	0.972042	0.558284	0.0880088	0.999294

## Sheet: 2.B
	Vehicle, Frac Dead				50pg/ml LCL, Frac Dead
[TNF] (ng/ml)	r1	r2	r3	r4	r1	r2	r3	r4
0	0.0326531	0.0440529	0.0526316	0.0501792	0.0147059	0.0217391	0.0239044	0.0144928
0.3	0.0447154	0.0118343	0.0597484	0.149837	0.343195	0.285068	0.914062	0.525862

## Sheet: 2.D
	DMSO, Frac Dead				50pg/ml LCL, Frac Dead				200ng/ml LCL, Frac Dead				800ng/ml LCL, Frac Dead
[TNF] (ng/ml)	r1	r2	r3	r4	r1	r2	r3	r4	r1	r2	r3	r4	r1	r2	r3	r4
0	0.0185185	0.0544413	0.0619048	0.0320856	0.0413943	0.058104	0.0564784	0.0568182	0.0634441	0.0318471	0.0855615	0.0405117	0.0716049	0.0336391	0.0763723	0.0547264
0.3	0.022	0.0659631	0.0952381	0.0505952	0.0902527	0.135135	0.163415	0.0981432	0.129834	0.0918367	0.317895	0.145238	0.263566	0.214765	0.315271	0.282759

## Sheet: 2.E
	Frac Cleaved Casp8+
Time (h)	r1	r2
0	0	0.00277
6	0.00543	0.00886
12	0.00336	0.01798
18	0.0173	0.0207
24	0.0758	0.0637
36	0.0515	0.0569

## Sheet: 2.F
	Constitutive TNF, Frac Dead				Washed TNF, Frac Dead
Time post-TNF wash (h)	r1	r2	r3	r4	r1	r2	r3	r4
0	0.03375	0.0497132	0.0358306	0.0320513	0.0681431	0.03125	0.0516039	0.0613409
24	0.125369	0.121891	0.0918033	0.117764	0.0648734	0.0582751	0.086262	0.0716612
48	0.613734	0.315287	0.830827	0.392324	0.0478723	0.0431472	0.125461	0.0349908

## Sheet: 2.H
	TNF+Actinomycin, Frac dead				TNF+DMSO, Frac dead				Actinomycin alone, Frac dead				DMSO alone
Time (h)	r1	r2	r3	r4	r1	r2	r3	r4	r1	r2	r3	r4	r1	r2	r3	r4
6	0.591912	0.453435	0.682171	0.609626	0.19697	0.0722656	0.274648	0.24	0.0996885	0.0821429	0.242991	0.105263	0.0503432	0.0246305	0.226415	0.080292
12	0.337037	0.252011	0.350181	0.336918	0.195846	0.11194	0.238776	0.184314	0.0398773	0.0116054	0.0566667	0.0595745	0.0472222	0.0114754	0.101562	0.0769231
24	0.0833333	0.123106	0.146154	0.115869	0.0795455	0.05	0.07	0.0805369	0.0868056	0.0628466	0.0598958	0.0654206	0.0427928	0.0160116	0.0622222	0.0501672
48	0.045	0.0436075	0.0292826	0.0578704	0.00655738	0.0128205	0.00509554	0.00664137	0.0376028	0.0527704	0.0296496	0.0902846	0.00934579	0.00330033	0.0031881	0.00921659
72	0.0257186	0.0487013	0.0335196	0.0427236	0.0111111	0.00397351	0.00496894	0.00501882	0.0870185	0.0684932	0.0577396	0.0685841	0.0104651	0.00892857	0.00677201	0.00699301

[truncated: 33 more sheets: 3.A, 3.B, 3.C, 3.D, 3.E, 3.F, 3.G, 4.E, 5.D, 5.E, 5.G, 5.H, S1.B, S1.C, S3.A, S3.B, S3.C, S3.D, S3.E, S3.F …]
